# Supplementary material for: The Dark and Gloomy Brain: Grey Matter Volume Alterations in Major Depressive Disorder–Fine-Grained Meta-Analyses
Source: Depress Anxiety. 2024 Mar 2;2024:6673522. doi: 10.1155/2024/6673522 (PMC11919126; doi:10.1155/2024/6673522)
Supplement: Supplementary Materials — Grey matter volume atrophy in the subgroup of patients with comorbid MDD and anxiety: an exploratory analysis. We conducted an exploratory analysis on the six experiments in which patients with comorbid MDD and one overt anxiety disorder showed GMV atrophy when compared with HC; we did not consider the cases of hypertrophy due to the even more exiguous number. [file 6673522.f1.zip]

Archive with 2 entries (2 files):
- Romeo_Biondi_et.al_PRISMA2020_checklist.pdf
- Romeo_Biondi_Supplementary_Materials.pdf
